# Supplementary material for: A Pyroptosis-Related Gene Signature for Predicting Survival in Glioblastoma
Source: Front Oncol. 2021 Aug 17;11:697198. doi: 10.3389/fonc.2021.697198 (PMC8416108; doi:10.3389/fonc.2021.697198)
Supplement: Supplementary Table 2 — The correlation between infiltrating immune cell types in GBM and three DEGs. [file Table_2.xlsx]

## Sheet: Sheet 1
gene	immune cells	Pearson	P	Spearman	P
NOD2	aDC	0.463	<0.001	0.444	<0.001
NOD2	B cells	0.418	<0.001	0.397	<0.001
NOD2	CD8 T cells	0.232	0.002	0.174	0.024
NOD2	Cytotoxic cells	0.540	<0.001	0.509	<0.001
NOD2	DC	0.628	<0.001	0.556	<0.001
NOD2	Eosinophils	0.565	<0.001	0.614	<0.001
NOD2	iDC	0.642	<0.001	0.624	<0.001
NOD2	Macrophages	0.745	<0.001	0.733	<0.001
NOD2	Mast cells	0.411	<0.001	0.425	<0.001
NOD2	Neutrophils	0.760	<0.001	0.727	<0.001
NOD2	NK CD56bright cells	0.063	0.418	0.073	0.343
NOD2	NK CD56dim cells	0.528	<0.001	0.460	<0.001
NOD2	NK cells	0.165	0.033	0.162	0.035
NOD2	pDC	0.000	1.000	0.017	0.828
NOD2	T cells	0.520	<0.001	0.501	<0.001
NOD2	T helper cells	0.191	0.013	0.141	0.067
NOD2	Tcm	0.139	0.072	0.081	0.293
NOD2	Tem	0.404	<0.001	0.367	<0.001
NOD2	TFH	0.254	<0.001	0.261	<0.001
NOD2	Tgd	-0.237	0.002	-0.147	0.056
NOD2	Th1 cells	0.571	<0.001	0.552	<0.001
NOD2	Th17 cells	0.567	<0.001	0.566	<0.001
NOD2	Th2 cells	-0.085	0.270	-0.068	0.378
NOD2	TReg	0.399	<0.001	0.377	<0.001
CASP4	aDC	0.508	<0.001	0.497	<0.001
CASP4	B cells	0.381	<0.001	0.384	<0.001
CASP4	CD8 T cells	0.182	0.018	0.188	0.015
CASP4	Cytotoxic cells	0.589	<0.001	0.579	<0.001
CASP4	DC	0.555	<0.001	0.533	<0.001
CASP4	Eosinophils	0.381	<0.001	0.351	<0.001
CASP4	iDC	0.599	<0.001	0.586	<0.001
CASP4	Macrophages	0.723	<0.001	0.701	<0.001
CASP4	Mast cells	0.340	<0.001	0.313	<0.001
CASP4	Neutrophils	0.653	<0.001	0.627	<0.001
CASP4	NK CD56bright cells	-0.021	0.791	-0.044	0.571
CASP4	NK CD56dim cells	0.391	<0.001	0.354	<0.001
CASP4	NK cells	0.003	0.970	0.052	0.505
CASP4	pDC	-0.066	0.396	-0.044	0.567
CASP4	T cells	0.569	<0.001	0.596	<0.001
CASP4	T helper cells	0.232	0.002	0.209	0.007
CASP4	Tcm	-0.046	0.557	-0.036	0.639
CASP4	Tem	0.161	0.037	0.165	0.032
CASP4	TFH	0.024	0.756	0.003	0.970
CASP4	Tgd	-0.250	0.001	-0.206	0.007
CASP4	Th1 cells	0.424	<0.001	0.420	<0.001
CASP4	Th17 cells	0.304	<0.001	0.300	<0.001
CASP4	Th2 cells	-0.055	0.475	-0.071	0.359
CASP4	TReg	0.256	<0.001	0.308	<0.001
CASP9	aDC	-0.178	0.021	-0.213	0.006
CASP9	B cells	-0.05	0.519	-0.059	0.443
CASP9	CD8 T cells	-0.23	0.003	-0.22	0.004
CASP9	Cytotoxic cells	-0.244	0.001	-0.229	0.003
CASP9	DC	-0.292	<0.001	-0.312	<0.001
CASP9	Eosinophils	-0.202	0.008	-0.188	0.014
CASP9	iDC	-0.318	<0.001	-0.269	<0.001
CASP9	Macrophages	-0.358	<0.001	-0.344	<0.001
CASP9	Mast cells	-0.143	0.064	-0.069	0.371
CASP9	Neutrophils	-0.309	<0.001	-0.303	<0.001
CASP9	NK CD56bright cells	-0.168	0.029	-0.072	0.349
CASP9	NK CD56dim cells	-0.275	<0.001	-0.199	0.009
CASP9	NK cells	-0.238	0.002	-0.182	0.018
CASP9	pDC	0.074	0.34	0.03	0.694
CASP9	T cells	-0.216	0.005	-0.195	0.011
CASP9	T helper cells	0.002	0.976	-0.039	0.614
CASP9	Tcm	0.076	0.326	0.063	0.413
CASP9	Tem	-0.088	0.258	-0.015	0.842
CASP9	TFH	0.168	0.029	0.127	0.099
CASP9	Tgd	0.361	<0.001	0.313	<0.001
CASP9	Th1 cells	-0.283	<0.001	-0.274	<0.001
CASP9	Th17 cells	-0.087	0.26	-0.019	0.809
CASP9	Th2 cells	-0.101	0.19	-0.102	0.186
CASP9	TReg	0.058	0.453	0.075	0.335
